# Supplementary material for: Extra Virgin Olive Oil Extracts of Indigenous Southern Tuscany Cultivar Act as Anti-Inflammatory and Vasorelaxant Nutraceuticals
Source: Antioxidants (Basel). 2022 Feb 22;11(3):437. doi: 10.3390/antiox11030437 (PMC8944769; doi:10.3390/antiox11030437)
Supplement: Supplementary file 1 [file antioxidants-11-00437-s001.zip]

Archive with 1 entries (1 files):
- antioxidants-1589823-supplementary.pdf
